# Supplementary material for: Healthcare Professionals’ Perceptions of AI-Assisted Clinical Decision-Making in Jordan: A Qualitative Study of Trust, Accountability, System Readiness, and Professional Practice
Source: Healthcare (Basel). 2026 Jun 15;14(12):1724. doi: 10.3390/healthcare14121724 (PMC13300382; doi:10.3390/healthcare14121724)
Supplement: Supplementary file 1 [file healthcare-14-01724-s001.zip]

Archive with 3 entries (3 files):
- Supplementary Material S1-COREQ checklist.pdf
- Supplementary Material S2-Interview Guide.pdf
- Supplementary Material S3 Coding Tree.pdf
